# Supplementary material for: Effects of Extreme Weather Events on Nitrous Oxide Emissions from Rice-Wheat Rotation Croplands
Source: Plants (Basel). 2023 Dec 20;13(1):25. doi: 10.3390/plants13010025 (PMC10780663; doi:10.3390/plants13010025)
Supplement: Supplementary file 1 [file plants-13-00025-s001.zip]

Archive with 1 entries (1 files):
- plants-2752358-supplementary.pdf
